# Supplementary material for: m6A-mediated ZNF750 repression facilitates nasopharyngeal carcinoma progression
Source: Cell Death Dis. 2018 Dec 5;9(12):1169. doi: 10.1038/s41419-018-1224-3 (PMC6281568; doi:10.1038/s41419-018-1224-3)
Supplement: Supplementary file 2 — Supplementary Table 1 [file 41419_2018_1224_MOESM2_ESM.xlsx]

## Sheet: Sheet1
Beta-Difference	UCSC_REFGENE_NAME	UCSC_REFGENE_GROUP
-0.271318	TBCD;ZNF750	Body;5'UTR
-0.266986	LAMB3;LAMB3;LAMB3	TSS200;TSS1500;TSS1500
-0.266735	MIR141;MIR200C	TSS1500;TSS1500
-0.252204	SERPINB5	TSS200
-0.245229	SERPINB5	TSS200
-0.244554	LOC731789	TSS200
-0.242766	NR5A2;NR5A2	Body;Body
-0.2363	LOC731789	TSS200
-0.235328	SERPINB5;SERPINB5	1stExon;5'UTR
-0.229855	TNR	5'UTR
-0.227119	ANKRD22	TSS200
-0.225082	C3orf21	3'UTR
-0.21993	WIPI1	Body
-0.219146	CSTA	TSS200
-0.217173	LOC642587;MIR205	Body;TSS1500
-0.216347	ERC1;ERC1;ERC1;ERC1;ERC1	Body;Body;Body;Body;Body
-0.216097	MGP	TSS1500
-0.214415	MIR141;MIR200C	TSS1500;TSS200
-0.212841	N4BP1	Body
-0.212327	NFE2L3	Body
-0.21086	KRTAP3-1	TSS1500
-0.209368	LOC339788	TSS1500
-0.209252	LAMB3;LAMB3;LAMB3	TSS200;TSS1500;TSS200
-0.207917	CSTA;CSTA	1stExon;5'UTR
-0.207819	PDZK1IP1	TSS1500
-0.2076	NFE2L3	Body
-0.207256	MSRA;MSRA;MSRA	Body;Body;Body
-0.206638	MIR492	TSS1500
-0.206127	SCN3A;SCN3A;SCN3A	TSS1500;TSS1500;TSS1500
-0.206028	LOC642587	Body
-0.20575	CSTA	1stExon
-0.205535	INADL	Body
-0.205092	SIGLEC12	TSS1500
-0.204824	SLC22A11	Body
-0.202749	FLJ13197	Body
-0.201231	CD9	Body
-0.200709	CDH5	5'UTR
-0.200053	MIR141	TSS200
