# Supplementary material for: m6A-mediated ZNF750 repression facilitates nasopharyngeal carcinoma progression
Source: Cell Death Dis. 2018 Dec 5;9(12):1169. doi: 10.1038/s41419-018-1224-3 (PMC6281568; doi:10.1038/s41419-018-1224-3)
Supplement: Supplementary file 3 — Supplementary Table 2 [file 41419_2018_1224_MOESM3_ESM.xlsx]

## Sheet: Sheet1
chr	peak start	peak end	gene id	symbol
chr1	148916809	148916911	101929780	NBPF25P
chr1	243605247	243605431	10806	SDCCAG8
chr1	243935649	243935796	10000	AKT3
chr10	64297062	64297231	22891	ZNF365
chr11	132109500	132109648	50863	NTM
chr13	43478659	43478883	94240	EPSTI1
chr13	50813695	50813854	10301	DLEU1
chr13	100883499	100883753	5095	PCCA
chr13	102384919	102385133	2259	FGF14
chr14	37879898	37880049	145282	MIPOL1
chr15	72108155	72108322	10002	NR2E3
chr15	92613014	92613167	28232	SLCO3A1
chr16	49418497	49418652	123970	C16orf78
chr16	76682462	76682655	101928203	LINC02125
chr17	18858502	18858686	125206	SLC5A10
chr2	24969667	24969821	8648	NCOA1
chr2	25855698	25855818	1838	DTNB
chr20	51704742	51704940	128553	TSHZ2
chr20	62573619	62573775	54963	UCKL1
chr3	107178635	107178750	101929607	LINC01990
chr4	79133204	79133321	80144	FRAS1
chr4	149125629	149125775	4306	NR3C2
chr5	12668593	12668791	404663	LINC01194
chr5	75937488	75937582	10788	IQGAP2
chr5	132219731	132219933	27125	AFF4
chr5	134696323	134696407	9555	H2AFY
chr5	140189381	140189537	56144	PCDHA4
chr5	140189381	140189537	56145	PCDHA3
chr5	140189381	140189537	56146	PCDHA2
chr5	140189381	140189537	56147	PCDHA1
chr6	6447333	6447544	285780	LY86-AS1
chr6	20770343	20770521	54901	CDKAL1
chr6	35279418	35279557	50619	DEF6
chr6	97842144	97842243	100302287	MIR548H3
chr6	97842144	97842243	101927314	LOC101927314
chr6	110136003	110136151	9896	FIG4
chr6	125046545	125046724	154215	NKAIN2
chr7	153988873	153989016	1804	DPP6
chr8	128872076	128872318	5820	PVT1
chr8	136485856	136486002	10656	KHDRBS3
